# Supplementary material for: Toxicity and oviposition deterrence of essential oils of Clinopodium nubigenum and Lavandula angustifolia against the myiasis-inducing blowfly Lucilia sericata
Source: PLoS One. 2019 Feb 20;14(2):e0212576. doi: 10.1371/journal.pone.0212576 (PMC6382167; doi:10.1371/journal.pone.0212576)
Supplement: S1 Appendix — Each sheet contains the individual data obtained in a particular trial, as noted. (XLSX) [file pone.0212576.s001.xlsx]

## Sheet: Oviposition Deterrence
Columns description
Cage: the replicate number (from 1 to 3)
EO: the essential oil tested (1: Lavandula angustifolia; 2: Clinopodium nubigenum)
Dose: the dose of the essential oil (1: 0.4; 2: 1; 3: 2 μL cm-2)
Time: the time after the start of the test (1: 3 h; 2: 24 h)
N_eggs: the number of the eggs laid
OD: the percentage of the oviposition deterrence
Cage	EO	Dose	Time	N_eggs	OD
1	1	1	1	133	0
2	1	1	1	590	0
3	1	1	1	233	0
1	1	2	1	0	100
2	1	2	1	0	100
3	1	2	1	287	78.667
1	1	3	1	0	100
2	1	3	1	0	100
3	1	3	1	0	100
1	1	4	1	0	100
2	1	4	1	0	100
3	1	4	1	0	100
1	2	1	1	798	0
2	2	1	1	591	0
3	2	1	1	638	0
1	2	2	1	0	100
2	2	2	1	49	97.67
3	2	2	1	20	98.854
1	2	3	1	0	100
2	2	3	1	0	100
3	2	3	1	5	99.713
1	2	4	1	0	100
2	2	4	1	0	100
3	2	4	1	0	100
1	1	1	2	678	0
2	1	1	2	2136.33	0
3	1	1	2	1345.33	0
1	1	2	2	907.333	33.825
2	1	2	2	2403.33	12.498
3	1	2	2	615	54.286
1	1	3	2	44	93.51
2	1	3	2	2135.67	0.031
3	1	3	2	525.333	60.951
1	1	4	2	215	68.289
2	1	4	2	1058	50.476
3	1	4	2	275.333	79.534
1	2	1	2	2660	0
2	2	1	2	2103	0
3	2	1	2	1745	0
1	2	2	2	463.333	82.581
2	2	2	2	1025.33	51.244
3	2	2	2	279.333	83.992
1	2	3	2	56	97.895
2	2	3	2	88	95.816
3	2	3	2	697.333	60.038
1	2	4	2	0	100
2	2	4	2	0	100
3	2	4	2	551.333	68.405

## Sheet: Ovicidal
Columns description
EO: the essential oil tested (1: Lavandula angustifolia; 2: Clinopodium nubigenum)
Dose: the dose of the essential oil (1: 0.04; 2: 0.08; 3: 0.16; 4: 0.40; 5: 0.80; 6: 1.60 µL cm-2)
Egg-hatching: the percentage of the Egg-hatching
EO	Dose	Egg-hatching
1	1	75.6185
1	1	100
1	1	97.2237
1	1	82.1
1	2	64.8158
1	2	90.7421
1	2	95.0632
1	2	100
1	3	64.8158
1	3	90.7421
1	3	90.7421
1	3	100
1	4	97.2237
1	4	4.32105
1	4	56.1737
1	4	47.5316
1	5	25.9263
1	5	23.7658
1	5	45.3711
1	5	79.9395
1	6	15.1237
1	6	17.2842
1	6	6.48158
1	6	23.7658
2	1	100
2	1	64.8158
2	1	99.3842
2	1	77.779
2	2	47.5316
2	2	54.0132
2	2	38.8895
2	2	12.9632
2	3	12.9632
2	3	4.32105
2	3	10.8026
2	3	12.9632
2	4	10.8026
2	4	6.48158
2	4	4.32105
2	4	10.8026
2	5	6.48158
2	5	0
2	5	8.64211
2	5	12.9632
2	6	4.32105
2	6	0
2	6	0
2	6	6.48158

## Sheet: Adulticidal
Columns description
EO: the essential oil tested (1: Lavandula angustifolia; 2: Clinopodium nubigenum)
Dose: the dose of the essential oil (1: 0.1; 2: 0.2; 3: 0.4; 4:1 µL of EO per insect)
Time: the time after the start of the test (1: 3 h; 2: 24 h)
N_dead: the number of the adults dead
Mortality: the percentage of the adult mortality
Mort_Abbott: the percentage of the adult mortality corrected using the Abbott’s formula
EO	Dose	N_dead	Mortality	Mort_Abbott
1	1	1	5	1.72753
1	1	0	0	-3.44471
1	1	1	5	1.72753
1	2	2	10	6.89976
1	2	0	0	-3.44471
1	2	0	0	-3.44471
1	3	3	15	12.072
1	3	6	30	27.5887
1	3	3	15	12.072
1	4	16	80	79.3111
1	4	14	70	68.9666
1	4	11	55	53.4499
1	5	18	90	89.6555
1	5	17	85	84.4833
1	5	15	75	74.1388
2	1	0	0	-1.69836
2	1	1	5	3.38656
2	1	0	0	-1.69836
2	2	0	0	-1.69836
2	2	2	10	8.47147
2	2	6	30	28.8111
2	3	6	30	28.8111
2	3	6	30	28.8111
2	3	5	25	23.7262
2	4	17	85	84.7452
2	4	19	95	94.9151
2	4	18	90	89.8302
2	5	19	95	94.9151
2	5	19	95	94.9151
2	5	17	85	84.7452

## Sheet: AChE inhibition
Columns description
Dose: the dose of the essential oil (mg L-1)
N_dead: the number of the adults dead
Activity_CN: the percentage of residual AChE activity in the presence of the essential oil of Clinopodium nubigenum
Activity_LA: the percentage of residual AChE activity in the presence of the essential oil of Lavandula angustifolia
Dose	Activity_CN	Activity_LA
2	102.532	100.645
2	102.532	102.581
2	96.835	104.516
5	102.532	94.839
5	102.532	100.645
5	100.633	102.581
25	89.241	98.71
25	75.949	98.71
25	75.949	96.774
50	70.253	75.484
50	58.861	81.29
50	58.861	81.29
100	41.772	56.129
100	36.076	52.258
100	45.57	58.065
125	39.873	50.323
125	28.481	48.387
125	34.177	50.323
250	15.19	25.161
250	7.595	21.29
250	0	15.484

## Sheet: Antimicrobial
Columns description
EO: the essential oil tested (1: Lavandula angustifolia; 2: Clinopodium nubigenum)
Strain: the microbial strain (1: Escherichia coli; 2: Bacillus subtilis; 3: Staphylococcus aureus; 4: Candida albicans; 5: Salmonella enterica subsp. enterica serovar Abaetetuba)
Dose: the dose of the essential oil (μL EOs per disc)
Inhibition zone: the diameter of the microbial growth inhibition zone
EO	Strain	Dose	Inhibition zone
1	1	10	47
1	1	10	42
1	1	10	47
1	1	5	21
1	1	5	18
1	1	5	20
1	1	2.5	19
1	1	2.5	13
1	1	2.5	18
1	1	1.25	14
1	1	1.25	16
1	1	1.25	16
1	1	0.63	16
1	1	0.63	17
1	1	0.63	14
1	2	10	45
1	2	10	45
1	2	10	38
1	2	5	18
1	2	5	20
1	2	5	23
1	2	2.5	14
1	2	2.5	15
1	2	2.5	16
1	2	1.25	10
1	2	1.25	11
1	2	1.25	9
1	2	0.63	10
1	2	0.63	11
1	2	0.63	11
1	3	10	45
1	3	10	45
1	3	10	45
1	3	5	16
1	3	5	20
1	3	5	16
1	3	2.5	17
1	3	2.5	15
1	3	2.5	15
1	3	1.25	12
1	3	1.25	13
1	3	1.25	10
1	3	0.63	11
1	3	0.63	9
1	3	0.63	9
1	4	10	45
1	4	10	45
1	4	10	40
1	4	5	16
1	4	5	20
1	4	5	16
1	4	2.5	17
1	4	2.5	17
1	4	2.5	15
1	4	1.25	15
1	4	1.25	14
1	4	1.25	12
1	4	0.63	16
1	4	0.63	14
1	4	0.63	13
1	5	10	15
1	5	10	14
1	5	10	15
1	5	5	13
1	5	5	16
1	5	5	16
1	5	2.5	13
1	5	2.5	15
1	5	2.5	12
1	5	1.25	12
1	5	1.25	13
1	5	1.25	14
1	5	0.63	11
1	5	0.63	10
1	5	0.63	8
2	1	10	20
2	1	10	21.6
2	1	10	21.1
2	1	5	19
2	1	5	20
2	1	5	20
2	1	2.5	22
2	1	2.5	15
2	1	2.5	17
2	1	1.25	18
2	1	1.25	18
2	1	1.25	18
2	1	0.63	19
2	1	0.63	17
2	1	0.63	18
2	2	10	35
2	2	10	35
2	2	10	29
2	2	5	15
2	2	5	20
2	2	5	19
2	2	2.5	15
2	2	2.5	17
2	2	2.5	15
2	2	1.25	12
2	2	1.25	16
2	2	1.25	16
2	2	0.63	12
2	2	0.63	15
2	2	0.63	14
2	3	10	45
2	3	10	35
2	3	10	28
2	3	5	16
2	3	5	20
2	3	5	20
2	3	2.5	16
2	3	2.5	15
2	3	2.5	15
2	3	1.25	13
2	3	1.25	15
2	3	1.25	15
2	3	0.63	13
2	3	0.63	14
2	3	0.63	14
2	4	10	45
2	4	10	45
2	4	10	45
2	4	5	45
2	4	5	40
2	4	5	15
2	4	2.5	16
2	4	2.5	18
2	4	2.5	17
2	4	1.25	13
2	4	1.25	18
2	4	1.25	14
2	4	0.63	15
2	4	0.63	15
2	4	0.63	16
2	5	10	14
2	5	10	16
2	5	10	14
2	5	5	16
2	5	5	11
2	5	5	12
2	5	2.5	12
2	5	2.5	14
2	5	2.5	13
2	5	1.25	14
2	5	1.25	13
2	5	1.25	11
2	5	0.63	1
2	5	0.63	16
2	5	0.63	14
